# Supplementary material for: Ancient DNA provides evidence of 27,000-year-old papillomavirus infection and long-term codivergence with rodents
Source: Virus Evol. 2018 Jun 15;4(1):vey014. doi: 10.1093/ve/vey014 (PMC6007503; doi:10.1093/ve/vey014)
Supplement: Supplementary Table [file vey014_supp_st.xlsx]

## Sheet: Sheet1
	BRCA1	GHR	IRBP	RAG1	cytB
Phodopus sungorus	AY295012.1	AF540640.1	AY163631.1	AY294954.1	AF119266.1
Mesocricetus auratus	AY295013.1	FM162069.1	FM162052.1	XM_013120728.1	NC_013276.1
Mus musculus	U31625.1	M33324.1	AF126968.1	NM_009019.2	NC_005089.1
Apodemus	EU349658.1 (Apodemus agrarius)	DQ019054.1 (Apodemus agrarius)	AB032863.1 (Apodemus sylvaticus)	DQ023473.1 (Apodemus semotus)	AF159395.1 (Apodemus sylvaticus)
Mastomys	EU349660.1 (Mastomys natalensis)	EU349813.1 (Mastomys natalensis)	AY326093.1 (Mastomys natalensis)	EU349899.1 (Mastomys natalensis)	AF518342.1 (Mastomys natalensis)
Rattus norvegicus	AF036760.1	NM_017094.1	AJ429134.1	NM_053468.1	NC_001665.2
Micromys minutus	EU349664.1	EU349818.1	AB033710.1	EU349904.1/AB125847.1	AB201996.1
Neotoma	KC953195.1 (Neotoma floridana)	KT950898.1 (Neotoma mexicana)	AY277411.2 (Neotoma albigula)	AY294959.1 (Neotoma floridana)	KM488361.1 (Neotoma albigula)
